# Supplementary material for: The association between smoking and cervical human papillomavirus infection among women from indigenous communities in western Botswana
Source: PLoS One. 2024 Jun 7;19(6):e0302153. doi: 10.1371/journal.pone.0302153 (PMC11161041; doi:10.1371/journal.pone.0302153)
Supplement: S3 File — (XLSX) [file pone.0302153.s005.xlsx]

## Sheet: Sheet1
Study ID	Location	Tribe	Mother tongue	Classification	Age	Employment type	Education	Marital status	Smoking history	Alcohol use	Previous cacx screening	Family hx ca	CANCER TYPE	HIV status	Current contraception	Previous contraceptive	Parity	# of living children	Age @ 1st coitus	# of lifetime sexual partners	Current # of sexual partners	Clinical findings	Barriers	Barrier type	FINAL CYTOLOGY DIAGNOSIS	OTHER FINDINGS	HPV DNA	HPV TYPE
NCJ 215 - 22	NCOJANE	BAKGALAGADI	QANA	Marginalised	41	FORMAL	TERTIARY EDUCATION	IN A RELATIONSHIP	STOPPED	YES	YES, NO LESIONS	YES	CERVICAL & BREAST	UNKNOWN,DECLINED TESTING	CONDOM	CONDOM, PILL	2	2	21	CANNOT RECALL	1	WHITISH DISCHARGE, BLEEDING ON CONTACT	NONE	None	NILM	NONE	DETECTED	35
BRE 157 - 22	BERE	BASARWA	NARO	Indigenous	24	UNEMPLOYED	JCE	IN A RELATIONSHIP	YES	YES	NO	NONE	NONE	NEGATIVE	NONE	INJECTABLES	3	2	15	4	1	BLEEDING ON CONTACT	LACK OF KNOWLEDGE	Personal	NILM	BACTERIAL VAGINOSIS
BRE 151 - 22	BERE	BASARWA	!XOO	Indigenous	56	INFORMAL/DROUGHT RELIEF	NO FORMAL EDUCATION	WIDOWED	YES	NO	YES, NO RESULTS	NONE	NONE	POSITIVE	NONE	NONE	1	0	CANNOT RECALL	1	1	BLEEDING ON CONTACT	LONG TAT	Health system	ASC-H	NONE	DETECTED	58
NCJ 213 - 22	NCOJANE	BAKGALAGADI	SEKGALAGADI	Marginalised	39	FORMAL	JCE	IN A RELATIONSHIP	NO	NO	YES, NO LESIONS	NONE	NONE	POSITIVE	CONDOM	PILL, INJECTABLES	2	2	18	2	1	BLEEDING ON CONTACT, WHITISH DISCHARGE	LACK OF SCREENING SERVICE	Health system	NILM	NONE
NCJ 214 - 22	NCOJANE	BAKGALAGADI	SEKGALAGADI	Marginalised	47	INFORMAL/DROUGHT RELIEF	JCE	IN A RELATIONSHIP	NO	NO	YES, NO LESIONS	NONE	NONE	POSITIVE	CONDOM	PILL	4	4	CANNOT RECALL	CANNOT RECALL	1	BLEEDING ON CONTACT	NONE	None	NILM	TRICHOMONAS VAGINALIS	NOT DETECTED	NEGATIVE
NCJ 198 - 22	NCOJANE	BAKGALAGADI	SEKGALAGADI	Marginalised	36	UNEMPLOYED	JCE	IN A RELATIONSHIP	NO	NO	NO	NONE	NONE	NEGATIVE	NONE	INJECTABLES	2	2	21	3	1	BROWNISH DISCHARGE NOTED	NONE	None	NILM	CANDIDA
KC 136 - 22	KACGAE	BASARWA	QHWIKWE	Indigenous	22	UNEMPLOYED	JCE	IN A RELATIONSHIP	NO	YES	NO	NONE	NONE	NEGATIVE	INJECTABLES	INJECTABLES	1	1	18	3	1	BROWNISH DISCHARGE NOTED	NONE	None	NILM	NONE	NOT DETECTED	NEGATIVE
KC 132 - 22	KACGAE	BASARWA	!XOO	Indigenous	40	INFORMAL/DROUGHT RELIEF	JCE	SINGLE	YES	NO	YES, NO RESULTS	NONE	NONE	NEGATIVE	CONDOM	INJECTABLES	3	3	CANNOT RECALL	CANNOT RECALL	1	BROWNISH DISCHARGE NOTED	LONG TAT	Health system	NILM	BACTERIAL VAGINOSIS, CANDIDA
KC 123 - 22	KACGAE	BASARWA	!XOO	Indigenous	37	INFORMAL/DROUGHT RELIEF	JCE	IN A RELATIONSHIP	NO	YES	YES, NO LESIONS	NONE	NONE	NEGATIVE	PILL	INJECTABLES	4	4	18	2	1	BROWNISH DISCHARGE NOTED	NONE	None	NILM	BACTERIAL VAGINOSIS	NOT DETECTED	NEGATIVE
LKG 066 - 22	LOKGWABE	BAKGALAGADI	SEKGALAGADI	Marginalised	36	INFORMAL/DROUGHT RELIEF	JCE	SINGLE	NO	NO	NO	NONE	NONE	NEGATIVE	NONE	NONE	1	1	21	1	1	curd like vaginal discharge,	LACK OF ACCESS	Health system	NILM	NONE
KC 002 - 22	KACGAE	BASARWA	!XOO	Indigenous	37	INFORMAL/DROUGHT RELIEF	JCE	SINGLE	NO	YES	NO	NONE	NONE	NEGATIVE	PILL	INJECTABLES	4	4	17	4	1	COPIOUS WHITE DISCHARGE,VAGINAL CANDIDA	NONE	None	NILM	BACTERIAL VAGINOSIS
KC 001 - 22	KACGAE	BAKGALAGADI	SEKGALAGADI	Marginalised	47	SELF - EMPLOYED	JCE	SINGLE	NO	YES	NO	NONE	NONE	NEGATIVE	NONE	CONDOM	5	5	CANNOT RECALL	CANNOT RECALL	0	VIGINAL DISCHARGE,VAGINAL CANDIDA	NONE	None	ASCUS	NONE	DETECTED	51
DKC 018 - 22	DEKAR	BASARWA	NARO	Indigenous	25	TEMPORARY EMPLOYMENT	BGCSE	SINGLE	YES	YES	NO	NONE	NONE	NEGATIVE	NONE	INJECTABLES	1	1	19	5	0	Vaginal candiditis	HCW ATTITUDE, LACK OF TESTING SERVICES	Health system	NILM	BACTERIAL VAGINOSIS
NCJ 104 - 22	NCOJANE	BAKGALAGADI	SEKGALAGADI	Marginalised	30	UNEMPLOYED	JCE	SINGLE	NO	YES	YES, NO RESULTS	NONE	NONE	NEGATIVE	CONDOM	PILL	1	0	26	2	1	HEALTHY Cx, candidiasis	LACK OF KNOWLEDGE, FEAR	Personal	NILM	NONE
KC 004 - 22	KACGAE	BASARWA	!XOO	Indigenous	31	UNEMPLOYED	JCE	SINGLE	NO	YES	YES, NO RESULTS	NONE	NONE	NEGATIVE	PILL	PILL	2	2	18	3	1	Vaginal candiditis	NONE	None	NILM	NONE	DETECTED	52
NCJ 105 - 22	NCOJANE	BAKGALAGADI	SEKGALAGADI	Marginalised	27	SELF - EMPLOYED	JCE	IN A RELATIONSHIP	NO	YES	NO	YES	TYPE NOT KNOWN	NEGATIVE	INJECTABLES	INJECTABLES	2	2	20	CANNOT RECALL	1	curd like vaginal discharge,	LACK OF INTEREST	Personal	NILM	BACTERIAL VAGINOSIS
NCJ 199 - 22	NCOJANE	BAKGALAGADI	SEKGALAGADI	Marginalised	53	TEMPORARY EMPLOYMENT	PSLE	MARRIED MONOGAMOUS	NO	NO	NO	YES	THROAT	NEGATIVE	NONE	PILL, INJECTABLES	6	5	19	CANNOT RECALL	1	ERODED CERVIX	LACK OF SCREENING SERVICE	Health system	NILM	NONE
NCJ 196 - 22	NCOJANE	BAKGALAGADI	SEKGALAGADI	Marginalised	54	TEMPORARY EMPLOYMENT	JCE	IN A RELATIONSHIP	NO	NO	YES, NO RESULTS	YES	THROAT & LUNG	NEGATIVE	NONE	PILL	3	3	CANNOT RECALL	CANNOT RECALL	1	LESION @6 O'CLOCK	LONG TAT, LACK OF SCREENING SERVICES	Personal, Health System	NILM	NONE	NOT DETECTED	NEGATIVE
NCJ 191 - 22	NCOJANE	BAKGALAGADI	SEKGALAGADI	Marginalised	60	UNEMPLOYED	PSLE	IN A RELATIONSHIP	NO	YES	NO	YES	TYPE NOT KNOWN	NEGATIVE	NONE	PILL, INJECTABLES, LOOP	5	5	CANNOT RECALL	CANNOT RECALL	1	LESION @7 o'clock	FEAR, LACK OF KNOWLEDGE	Personal	NILM	NONE	NOT DETECTED	NEGATIVE
NC J203 - 22	NCOJANE	BAKGALAGADI	SEKGALAGADI	Marginalised	32	UNEMPLOYED	JCE	IN A RELATIONSHIP	NO	NO	YES, NO LESIONS	YES	THROAT	NEGATIVE	INJECTABLES	INJECTABLES	3	3	23	2	1	LESION AROUND THE CERVIX, WARTS,BLEEDING ON CONTACT	LACK OF TESTING SERVICES	Health system	NILM	CANDIDA
BRE 149 - 22	BERE	BAKGALAGADI	SEKGALAGADI	Marginalised	38	FORMAL	BGCSE	MARRIED MONOGAMOUS	YES	YES	YES, NO LESIONS	YES	BREAST	POSITIVE	NONE	NONE	3	3	18	CANNOT RECALL	1	LESION AROUND CERVIX, BLEEDING ON CONTACT	NONE	None	NILM	NONE	NOT DETECTED	NEGATIVE
BRE 162 - 22	BERE	BASARWA	!XOO	Indigenous	22	INFORMAL/DROUGHT RELIEF	JCE	IN A RELATIONSHIP	NO	NO	NO	YES	TYPE NOT KNOWN	NEGATIVE	CONDOM	PILL, INJECTABLES	1	1	18	4	1	LESION @4,5,6o'clock, bleeding on contact, yellowish dicharge	LACK OF KNOWLEDGE ,FEAR	Personal	NILM	BACTERIAL VAGINOSIS
KC 134 - 22	KACGAE	BAKGALAGADI	SEKGALAGADI	Marginalised	32	SELF - EMPLOYED	JCE	IN A RELATIONSHIP	NO	YES	NO	YES	CERVICAL	NEGATIVE	CONDOM,INJECTABLES	PILL	5	5	CANNOT RECALL	1	1	ERPDED CERVIXS,WHITISHDISCHARGE	LACK OF INTEREST	Personal	NILM	NONE	DETECTED	45
NCJ 188 - 22	NCOJANE	BAKGALAGADI	SEKGALAGADI	Marginalised	34	UNEMPLOYED	JCE	IN A RELATIONSHIP	NO	STOPPED	YES, NO LESIONS	YES	CERVICAL	POSITIVE	NONE	CONDOM	5	4	19	4	1	Lesion @ 9 o'clock, whitish discharge	LACK OF SCREENING SERVICE	Health system	NILM	NONE
NCJ 209 - 22	NCOJANE	BAKGALAGADI	SEKGALAGADI	Marginalised	37	TEMPORARY EMPLOYMENT	JCE	IN A RELATIONSHIP	NO	YES	YES, NO LESIONS	YES	TYPE NOT KNOWN	POSITIVE	NONE	PILL, INJECTABLES	4	3	14	CANNOT RECALL	1	LESIONS AROUND THE CERVIX	LACK OF SCREENING SERVICE	Health system	ASCUS	BACTERIAL VAGINOSIS
BRE 163 - 22	BERE	BASARWA	NARO	Indigenous	48	UNEMPLOYED	JCE	MARRIED MONOGAMOUS	STOPPED	STOPPED	YES, NO LESIONS	YES	TYPE NOT KNOWN	NEGATIVE	CONDOM	PILL, INJECTABLES	6	5	15	CANNOT RECALL	1	REODED CERVIX, YELLOWISH DISCHARGE AND FOUL SMELL	NONE	None	NILM	NONE
BRE 164 - 22	BERE	BAKGALAGADI	SEKGALAGADI	Marginalised	28	INFORMAL/DROUGHT RELIEF	JCE	IN A RELATIONSHIP	NO	YES	NO	YES	TYPE NOT KNOWN	UNKNOWN,DECLINED TESTING	INJECTABLES	PILL, INJECTABLES	1	1	20	4	2	LESION @ 5,6 o'clock, whitish discharge	FEAR	Personal	NILM	NONE
LKG 225 - 22	LOKGWABE	BAKGALAGADI	SEKGALAGADI	Marginalised	30	INFORMAL/DROUGHT RELIEF	JCE	IN A RELATIONSHIP	NO	NO	NO	NONE	NONE	NEGATIVE	INJECTABLES	INJECTABLES	2	2	15	1	1	LESION 1, 11 0'CLOCK	LACK OF KNOWLEDGE	Personal	NILM	BACTERIAL VAGINOSIS
NCJ 208 - 22	NCOJANE	BAKGALAGADI	SEKGALAGADI	Marginalised	43	INFORMAL/DROUGHT RELIEF	JCE	IN A RELATIONSHIP	NO	NO	NO	NONE	NONE	POSITIVE	INJECTABLES	PILL	3	3	CANNOT RECALL	CANNOT RECALL	1	ERODED CERVIX, WARTY	LACK OF SCREENING SERVICE	Health system	NILM	NONE	NOT DETECTED	NEGATIVE
BRE 156 - 22	BERE	BASARWA	!XOO	Indigenous	26	UNEMPLOYED	JCE	IN A RELATIONSHIP	NO	NO	NO	NONE	NONE	NEGATIVE	PILL	INJECTABLES	1	1	CANNOT RECALL	5	1	ERODED CERVIX, GREENISH DICHARGE	LACK OF KNOWLEDGE, FEAR	Personal	NILM	NONE
DKC 085 - 22	DEKAR	BASARWA	NARO	Indigenous	34	UNEMPLOYED	TERTIARY	IN A RELATIONSHIP	NO	NO	NO	NONE	NONE	NEGATIVE	PILL	INJECTABLES	2	2	16	6	1	Lesion @ 9', suspicious of carcinoma	CONFIDENTIALTY BREACH BY HCW	Health system	NILM	NONE	DETECTED	53
DKC 038 - 22	DEKAR	BASARWA	NARO	Indigenous	22	UNEMPLOYED	JCE	SINGLE	NO	NO	NO	NONE	NONE	NEGATIVE	PILL	PILL	1	1	17	3	0	Lesion at 9 o'clock	NONE	None	ASCUS	BACTERIAL VAGINOSIS	DETECTED	56
LKG 068 - 22	LOKGWABE	BAKGALAGADI	SEKGALAGADI	Marginalised	29	UNEMPLOYED	JCE	SINGLE	NO	NO	NO	NONE	NONE	NEGATIVE	CONDOM	NONE	1	1	19	CANNOT RECALL	1	Lesion at 9 o'clock	LACK OF KNOWLEDGE	Personal	NILM	NONE	NOT DETECTED	NEGATIVE
BRE 153 - 22	BERE	BASARWA	!XOO	Indigenous	29	INFORMAL/DROUGHT RELIEF	PSLE	IN A RELATIONSHIP	YES	NO	NO	NONE	NONE	NEGATIVE	PILL	INJECTABLES	3	3	21	3	1	LESION AROUND THE CERVIX, WHITISH DISCHARGE	LACK OF KNOWLEDGE	Personal	NILM	BACTERIAL VAGINOSIS
LKG 107- 22	LOKGWABE	BAKGALAGADI	SEKGALAGADI	Marginalised	35	TEMPORARY EMPLOYMENT	BGCSE	IN A RELATIONSHIP	NO	STOPPED	NO	NONE	NONE	NEGATIVE	CONDOM	CONDOM	3	3	16	CANNOT RECALL	1	Lesion @12 o'clock	NONE	None	ASCUS	NONE	NOT DETECTED	NEGATIVE
LKG 224 - 22	LOKGWABE	BAKGALAGADI	SEKGALAGADI	Marginalised	40	UNEMPLOYED	JCE	IN A RELATIONSHIP	NO	STOPPED	NO	NONE	NONE	POSITIVE	INJECTABLES	CONDOM	3	3	20	4	1	ERODED CERVIX	LACK OF INTEREST	Personal	NILM	NONE
DKC 041 - 22	DEKAR	BASARWA	NARO	Indigenous	41	UNEMPLOYED	JCE	IN A RELATIONSHIP	NO	STOPPED	NO	NONE	NONE	POSITIVE	PILL	INJECTABLES	4	3	14	3	1	lesion at 9 o'clock	FEAR	Personal	ATYPICAL ENDOCERVICAL CELLS	NONE	NOT DETECTED	NEGATIVE
LKG 062 - 22	LOKGWABE	BAKGALAGADI	SEKGALAGADI	Marginalised	57	INFORMAL/DROUGHT RELIEF	INCOMPLETE PRIMARY SCHOOL EDUCATION	SINGLE	STOPPED	STOPPED	NO	NONE	NONE	NEGATIVE	NONE	PILL	5	5	CANNOT RECALL	3	0	Lesion at 9 o'clock,blood on cervical brush	LACK OF INTEREST	Personal	NILM	NONE
KC 130 - 22	KACGAE	BAKGALAGADI	SEKGALAGADI	Marginalised	23	INFORMAL/DROUGHT RELIEF	JCE	IN A RELATIONSHIP	NO	YES	NO	NONE	NONE	NEGATIVE	PILL	INJECTABLES	1	1	21	1	1	CERVICAL EROSION, PID	LACK OF KNOWLEDGE	Personal	NILM	BACTERIAL VAGINOSIS			LABELLED 135
DKC 086 - 22	DEKAR	BASARWA	!XOO	Indigenous	26	UNEMPLOYED	JCE	IN A RELATIONSHIP	NO	YES	NO	NONE	NONE	NEGATIVE	INJECTABLES	INJECTABLES	1	1	16	7	3	Lesion @ 6', inflammatory	LACK OF KNOWLEDGE	Personal	NILM	BACTERIAL VAGINOSIS	NOT DETECTED	NEGATIVE
DKC 021 - 22	DEKAR	BASARWA	NARO	Indigenous	30	FORMAL	TERTIARY EDUCATION	IN A RELATIONSHIP	NO	YES	NO	NONE	NONE	NEGATIVE	PILL	INJECTABLES	2	2	21	5	1	Cervical ectophen with reddness,at 90 and polypoid lesions	LACK OF ACCESS	Health system	NILM	NONE
KC 129 - 22	KACGAE	BASARWA	!XOO	Indigenous	43	INFORMAL/DROUGHT RELIEF	INCOMPLETE PRIMARY SCHOOL EDUCATION	IN A RELATIONSHIP	YES	YES	NO	NONE	NONE	POSITIVE	NONE	NONE	6	6	16	2	1	LESION @5 o;clock	LACK OF KNOWLEDGE	Personal	NILM	BACTERIAL VAGINOSIS
KC 012 - 22	KACGAE	BAKGALAGADI	SEKGALAGADI	Marginalised	25	INFORMAL/DROUGHT RELIEF	JCE	IN A RELATIONSHIP	YES	YES	NO	NONE	NONE	POSITIVE	CONDOM	CONDOM	1	1	15	CANNOT RECALL	1	CERVICAL ECTROPION,NORMAL VIGINAL DISCHARGE	FEAR	Personal	NILM	BACTERIAL VAGINOSIS
KC 114 - 22	KACGAE	BASARWA	!XOO	Indigenous	23	INFORMAL/DROUGHT RELIEF	PSLE	IN A RELATIONSHIP	YES	YES	NO	NONE	NONE	NEGATIVE	NONE	NONE	4	4	CANNOT RECALL	2	1	Lesion @ 12 o'clock	FEAR,LACK OF KNOLWEGE,LACK OF ACCESS	Personal, Health System	NILM	NONE	NOT DETECTED	NEGATIVE
LKG 226 - 22	LOKGWABE	BAKGALAGADI	SEKGALAGADI	Marginalised	62	UNEMPLOYED	NO FORMAL EDUCATION	SINGLE	YES	YES	NO	NONE	NONE	POSITIVE	NONE	NONE	6	5	CANNOT RECALL	CANNOT RECALL	0	ERODED CERVIX	LONG TAT	Health system	NILM	NONE	DETECTED	16, 51
LKG 072 - 22	LOKGWABE	BAKGALAGADI	SEKGALAGADI	Marginalised	34	UNEMPLOYED	JCE	IN A RELATIONSHIP	NO	NO	YES, NO RESULTS	NONE	NONE	NEGATIVE	PILL	PILL	3	3	21	1	1	Lesion at 12 o'clock	LACK OF KNOWLEDGE	Personal	NILM	NONE	DETECTED	52
DKC 028 - 22	DEKAR	BAKGALAGADI	SEKGALAGADI	Marginalised	42	UNEMPLOYED	PSLE	IN A RELATIONSHIP	NO	NO	YES, NO RESULTS	NONE	NONE	POSITIVE	NONE	INJECTABLES	4	4	19	3	1	Lesion at 3 o'clock	LACK OF KNOWLEDGE	Personal	NILM	NONE	DETECTED	31
KC 111 - 22	KACGAE	BASARWA	!XOO	Indigenous	45	UNEMPLOYED	PSLE	MARRIED, POLYGAMOUS	NO	YES	YES, NO RESULTS	NONE	NONE	NEGATIVE	INJECTABLES	INJECTABLES	9	8	19	4	2	Lesion @12 o'clock	LONG TAT,LACK OF INTEREST	Personal, Health System	ASCUS	NONE	DETECTED	35
NCJ 204 - 22	NCOJANE	BAKGALAGADI	SEKGALAGADI	Marginalised	43	UNEMPLOYED	JCE	IN A RELATIONSHIP	NO	NO	YES, NO LESIONS	NONE	NONE	NEGATIVE	PILL	INJECTABLES	3	3	20	CANNOT RECALL	1	LESIONS AROUNDTHE CERVIX, WARTY	LACK OF SCREENING SERVICE	Health system	ASCUS	NONE
BRE 150 - 22	BERE	BASARWA	!XOO	Indigenous	43	UNEMPLOYED	JCE	IN A RELATIONSHIP	NO	NO	YES, NO LESIONS	NONE	NONE	POSITIVE	PILL	INJECTABLES	6	6	18	CANNOT RECALL	1	LESION AROUND CERVIX	NONE	None	NILM	NONE
NCJ 211 - 22	NCOJANE	BAKGALAGADI	SEKGALAGADI	Marginalised	49	UNEMPLOYED	PSLE	IN A RELATIONSHIP	NO	NO	YES, NO LESIONS	NONE	NONE	POSITIVE	CONDOM	PILL,INJECTABLES	6	6	CANNOT RECALL	CANNOT RECALL	1	LESION AROUND THE CERVIX, WARTY	LACK OF SCREENING SERVICE	Health system	NILM	NONE
NCJ 103 - 22	NCOJANE	BAKGALAGADI	SEKGALAGADI	Marginalised	40	FORMAL	JCE	SINGLE	NO	NO	YES, NO LESIONS	NONE	NONE	POSITIVE	CONDOM	PILL,INJECTABLS	5	5	19	CANNOT RECALL	0	Lesion @ 11 o'clock, Candidiasis	NONE	None	NILM	NONE	DETECTED	35
LKG 227 - 22	LOKGWABE	BAKGALAGADI	SEKGALAGADI	Marginalised	60	INFORMAL/DROUGHT RELIEF	PSLE	MARRIED MONOGAMOUS	NO	STOPPED	YES, NO LESIONS	NONE	NONE	POSITIVE	NONE	NONE	2	0	22	3	1	ERODED CERVIX,WHITISH DISCHARGE	LACK OF SCREENING SERVICE	Health system	NILM	NONE	NOT DETECTED	NEGATIVE
NCJ 176 - 22	NCOJANE	BAKGALAGADI	SEKGALAGADI	Marginalised	50	UNEMPLOYED	PSLE	SINGLE	STOPPED	STOPPED	YES, NO LESIONS	NONE	NONE	NEGATIVE	NONE	PILL, INJECTABLES	3	3	19	2	0	LESION AROUND THE CERVIX,BLEEDING ON CONTSCT, PID	NONE	None	NILM	BACTERIAL VAGINOSIS	DETECTED	53,68
LKG 233 - 22	LOKGWABE	BAKGALAGADI	SEKGALAGADI	Marginalised	62	UNEMPLOYED	PSLE	MARRIED MONOGAMOUS	NO	NO	YES, NO LESIONS	YES	BREAST	NEGATIVE	NONE	NONE	10	9	19	1	1	ERODED CERVIX	NONE	None	NILM	NONE	NOT DETECTED	NEGATIVE
NCJ 179 - 22	NCOJANE	BAROLONG	SEROLONG	Marginalised	36	TEMPORARY EMPLOYMENT	JCE	IN A RELATIONSHIP	NO	YES	YES, NO RESULTS	YES	TYPE NOT KNOWN	NEGATIVE	INJECTABLES	INJECTABLES	4	4	17	2	1	LESIONS AROUND THE CERVIX	LONG TAT ,LACK OF SCREENING SERVICES	Health system	NILM	NONE
KC 124 - 22	KACGAE	BASARWA	!XOO	Indigenous	23	UNEMPLOYED	JCE	IN A RELATIONSHIP	NO	YES	YES, NO RESULTS	YES	THROAT	NEGATIVE	INJECTABLES	PILL	2	1	19	CANNOT RECALL	1	LESION @ 5,6 o'clock, whitish discharge with odor	LONG TAT	Health system	NILM	BACTERIAL VAGINOSIS, CANDIDA
BRE 152 - 22	BERE	BASARWA	!XOO	Indigenous	38	INFORMAL/DROUGHT RELIEF	JCE	SINGLE	NO	NO	YES, NO LESIONS	YES	THROAT	POSITIVE	INJECTABLES	INJECTABLES	4	3	17	CANNOT RECALL	0	LESION AROUND THE CERVIX	LONG TAT	Health system	NILM	NONE
NCJ 101 - 22	NCOJANE	BAKGALAGADI	SEKGALAGADI	Marginalised	44	UNEMPLOYED	JCE	SINGLE	NO	NO	NO	YES	TYPE NOT KNOWN	POSITIVE	NONE	INJECTABLES	5	5	CANNOT RECALL	CANNOT RECALL	CANNOT RECALL	Lesion indicated around cx os	FEAR	Personal	NILM	ATROPHY	NOT DETECTED	NEGATIVE
LKG 221 - 22	LOKGWABE	BAKGALAGADI	SEKGALAGADI	Marginalised	28	INFORMAL/DROUGHT RELIEF	JCE	IN A RELATIONSHIP	NO	YES	NO	YES	CERVICAL	NEGATIVE	CONDOM	CONDOM	2	2	9	CANNOT RECALL	1	LESION AROUND THE CERVIX	FEAR	Personal	NILM	BACTERIAL VAGINOSIS
LKG 232 - 22	LOKGWABE	BANGOLOGA	SENGOLOGA	Marginalised	62	UNEMPLOYED	TERTIARY EDUCATION	WIDOWED	NO	NO	YES, NO LESIONS	YES	THROAT	NEGATIVE	NONE	NONE	6	6	22	1	0	CYSTIC CERVIX, WARRY , REFFERED TO KANG FOR SEE AND TREAT	NONE	None	NILM	NONE	NOT DETECTED	NEGATIVE
LKG 220 - 22	LOKGWABE	BAKGALAGADI	SEKGALAGADI	Marginalised	26	UNEMPLOYED	PSLE	IN A RELATIONSHIP	NO	STOPPED	YES, NO RESULTS	YES	THROAT	NEGATIVE	NONE	PILL, INJECTABLES	2	1	15	1	1	GREENISH DISCHSRGE	LONG TAT ,LACK OF SCREENING SERVICES	Health system	NILM	NONE
BRE 159 - 22	BERE	BAKALAKA	SEKALAKA	Marginalised	49	SELF - EMPLOYED	JCE	SINGLE	NO	NO	NO	NONE	NONE	NEGATIVE	NONE	INJECTABLES	2	2	17	4	1	GREENISH DISCHSRGE	LACK OF ACCESS, LACK OF SERVICES	Health system	NILM	NONE	DETECTED	58
LKG 230 - 22	LOKGWABE	BAKGALAGADI	SEKGALAGADI	Marginalised	35	UNEMPLOYED	PSLE	SINGLE	NO	YES	NO	NONE	NONE	NEGATIVE	NONE	INJECTABLES	4	4	20	5	0	GREENISH DISCHSRGE	LACK OF INTEREST	Personal	NILM	BACTERIAL VAGINOSIS	NOT DETECTED	NEGATIVE
KC 126 - 22	KACGAE	BASARWA	!XOO	Indigenous	33	INFORMAL/DROUGHT RELIEF	PSLE	IN A RELATIONSHIP	NO	YES	YES, NO LESIONS	NONE	NONE	NEGATIVE	PILL	INJECTABLES	4	4	15	CANNOT RECALL	2	GREENISH DISCHSRGE	NONE	None	NILM	NONE	DETECTED	51
LKG 063 - 22	LOKGWABE	BAKGALAGADI	SEKGALAGADI	Marginalised	27	UNEMPLOYED	JCE	IN A RELATIONSHIP	NO	NO	NO	NONE	NONE	NEGATIVE	PILL	PILL	2	2	18	1	1	Inflammed os,curd like discharge	NONE	None	NILM	NONE	NOT DETECTED	NEGATIVE
LKG 064 - 22	LOKGWABE	BANGOLOGA	SENGOLOGA	Marginalised	49	FORMAL	BGCSE	MARRIED, MONOGAMOUS	NO	NO	NO	NONE	NONE	NEGATIVE	NONE	CONDOM	2	2	23	CANNOT RECALL	1	cervical os inflammed,bleeding on insertion of cervical brush	LACK OF INTEREST	Personal	NILM	NONE
DKC 023 - 22	DEKAR	AFRIKANER	AFRIKAANS	Rural	36	UNEMPLOYED	PSLE	IN A RELATIONSHIP	NO	NO	YES, NO RESULTS	YES	TYPE NOT KNOWN	POSITIVE	NONE	PILL,LOOP	4	4	28	3	1	thick dicharge with a lesion at 9 O'clock	LACK OF INTEREST	Personal	LSIL	NONE	NOT DETECTED	52, 56
BRE 158 - 22	BERE	BASARWA	!XOO	Indigenous	22	TEMPORARY EMPLOYMENT	JCE	SINGLE	NO	STOPPED	NO	YES	TYPE NOT KNOWN	NEGATIVE	INJECTABLES	NONE	1	1	19	2	0	SPOTTING,BROWNISH HAEMMORRAGE	LACK OF KNOWLEDGE	Personal	NILM	NONE
KC 112 - 22	KACGAE	BASARWA	!XOO	Indigenous	50	UNEMPLOYED	PSLE	WIDOWED	YES	YES	NO	NONE	NONE	POSITIVE	NONE	NONE	3	2	18	1	0	Suspicious lesion around Os	LACK OF KNOWLEDGE	Personal	NILM	NONE	DETECTED	39
DKC 043 - 22	DEKAR	BASARWA	NARO	Indigenous	42	FORMAL	PSLE	IN A RELATIONSHIP	NO	YES	YES, NO RESULTS	NONE	NONE	POSITIVE	PILL	INJECTABLES	3	3	18	3	1	Cervical lesion at 9 o'clock	LONG TAT	Health system	NILM	NONE
KC 008 - 22	KACGAE	BASARWA	!XOO	Indigenous	25	UNEMPLOYED	JCE	IN A RELATIONSHIP	YES	YES	NO	NONE	NONE	POSITIVE	INJECTABLES	INJECTABLES	1	1	21	1	1	THICK MUCOID NORMAL VAGINAL DISCHARGE	NONE	None	NILM	NONE
DKC 020 - 22	DEKAR	AFRIKANER	AFRIKAANS	Rural	48	FORMAL	BGCSE	MARRIED, MONOGAMOUS	NO	NO	YES, NO RESULTS	YES	TYPE NOT KNOWN	POSITIVE	NONE	PILL	1	1	19	2	1	NORMAL FINDINGS	LONG TAT ,LACK OF SCREENING SERVICES	Health system	NILM	BACTERIAL VAGINOSIS	NOT DETECTED	NEGATIVE
DKC 089 - 22	DEKAR	BANGOLOGA	SENGOLOGA	Marginalised	55	FORMAL	PSLE	SINGLE	NO	NO	YES, NO RESULTS	YES	CERVICAL	NEGATIVE	NONE	LOOP,INJECTABLES	6	6	10	3	1	NORMAL FINDINGS	LONG TAT	Health system	NILM	BACTERIAL VAGINOSIS	NOT DETECTED	NEGATIVE
BRE 145 - 22	BERE	BAKALAKA	SEKALAKA	Marginalised	32	FORMAL	TERTIARY EDUCATION	SINGLE	NO	YES	NO	YES	TYPE NOT KNOWN	NEGATIVE	NONE	NONE	0	0	22	CANNOT RECALL	0	OVULATING	FEAR	Personal	NILM	NONE
BRE 080 - 22	BERE	BASARWA	!XOO	Indigenous	50	INFORMAL/DROUGHT RELIEF	INCOMPLETE PRIMARY SCHOOL EDUCATION	MARRIED, MONOGAMOUS	NO	NO	YES, NO RESULTS	YES	TYPE NOT KNOWN	NEGATIVE	NONE	LOOP,INJECTABLES	3	2	CANNOT RECALL	1	1	NORMAL FINDINGS	NONE	None	NILM	BACTERIAL VAGINOSIS	NOT DETECTED	NEGATIVE
NCJ 184 - 22	NCOJANE	BAKGALAGADI	SEKGALAGADI	Marginalised	59	FORMAL	NO FORMAL EDUCATION	IN A RELATIONSHIP	STOPPED	STOPPED	YES, NO RESULTS	YES	THROAT	NEGATIVE	NONE	PILL	4	4	CANNOT RECALL	CANNOT RECALL	0	NORMAL FINDINGS	LONG TAT	Health system	NILM	NONE	NOT DETECTED	NEGATIVE
DKC 022 - 22	DEKAR	BASARWA	NARO	Indigenous	52	UNEMPLOYED	PSLE	MARRIED, MONOGAMOUS	NO	STOPPED	YES, NO RESULTS	YES	TYPE NOT KNOWN	POSITIVE	NONE	PILL,LOOP	3	3	20	2	2	NORMAL FINDINGS	LONG TAT, FEAR	Personal, Health System	NILM	NONE	NOT DETECTED	NEGATIVE
DKC 016 - 22	DEKAR	BASARWA	NARO	Indigenous	55	FORMAL	PSLE	MARRIED, MONOGAMOUS	NO	NO	NO	YES	TYPE NOT KNOWN	NEGATIVE	NONE	INJECTABLES	6	6	16	CANNOT RECALL	1	NORMAL FINDINGS	LACK OF INFORMATION	Personal	NILM	BACTERIAL VAGINOSIS	NOT DETECTED	NEGATIVE
DKC 037 - 22	DEKAR	BASARWA	NARO	Indigenous	58	UNEMPLOYED	INCOMPLETE PRIMARY SCHOOL EDUCATION	WIDOWED	NO	NO	YES, NO RESULTS	YES	TYPE NOT KNOWN	NEGATIVE	NONE	PILL,INJECTABLES	5	5	12	2	0	NORMAL FINDINGS	LACK OF INFORMATION	Personal	NILM	NONE	DETECTED	52
DKC 032 - 22	DEKAR	BASARWA	NARO	Indigenous	32	INFORMAL/DROUGHT RELIEF	PSLE	IN A RELATIONSHIP	STOPPED	STOPPED	YES, NO RESULTS	YES	TYPE NOT KNOWN	POSITIVE	NONE	NONE	0	0	15	CANNOT RECALL	1	NORMAL FINDINGS	LACK OF INTEREST	Personal	NILM	TRICHOMONAS VAGINALIS	NOT DETECTED	NEGATIVE
DKC 031 - 22	DEKAR	BASARWA	NARO	Indigenous	28	SELF - EMPLOYED	JCE	IN A RELATIONSHIP	NO	YES	NO	YES	TYPE NOT KNOWN	NEGATIVE	PILL	INJECTABLES	1	1	19	4	1	NORMAL FINDINGS	FEAR	Personal	NILM	TRICHOMONAS VAGINALIS
KC 141 - 22	KACGAE	BASARWA	!XOO	Indigenous	47	INFORMAL/DROUGHT RELIEF	INCOMPLETE PRIMARY SCHOOL EDUCATION	IN A RELATIONSHIP	NO	NO	NO	YES	TYPE NOT KNOWN	NEGATIVE	NONE	PILL, INJECTABLES	5	4	19	1	1	NORMAL FINDINGS	LACK OF KNOWLEDGE	Personal	NILM	NONE
BRE 160 - 22	BERE	BASARWA	!XOO	Indigenous	24	UNEMPLOYED	JCE	IN A RELATIONSHIP	NO	YES	NO	YES	CERVICAL	NEGATIVE	CONDOM	CONDOM	0	0	18	3	1	NORMAL FINDINGS	LACK OF KNOWLEDGE	Personal	NILM	NONE
LKG 075 - 22	LOKGWABE	BAKGALAGADI	SEKGALAGADI	Marginalised	24	UNEMPLOYED	JCE	IN A RELATIONSHIP	NO	STOPPED	YES, NO RESULTS	YES	TYPE NOT KNOWN	NEGATIVE	INJECTABLES	INJECTABLES	2	2	20	6	1	NORMAL FINDINGS	NONE	None	NILM	NONE
DKC 047 - 22	DEKAR	BASARWA	NARO	Indigenous	43	UNEMPLOYED	PSLE	IN A RELATIONSHIP	NO	STOPPED	NO	YES	TYPE NOT KNOWN	NEGATIVE	NONE	INJECTABLES	3	3	15	4	1	NORMAL FINDINGS	FEAR	Personal	NILM	NONE	NOT DETECTED	NEGATIVE
LKG 074 - 22	LOKGWABE	BAKGALAGADI	SEKGALAGADI	Marginalised	29	UNEMPLOYED	PSLE	IN A RELATIONSHIP	NO	YES	NO	YES	TYPE NOT KNOWN	NEGATIVE	CONDOM,INJECTABLES	INJECTALBE	5	4	12	CANNOT RECALL	1	NORMAL FINDINGS	NONE	None	NILM	NONE
DKC 048 - 22	DEKAR	BAKALAKA	SEKALAKA	Marginalised	53	FORMAL	TERTIARY EDUCATION	IN A RELATIONSHIP	NO	NO	YES, NO RESULTS	YES	CERVICAL	POSITIVE	CONDOM	PILL	2	2	20	CANNOT RECALL	1	NORMAL FINDINGS	LACK OF SCREENING SERVICE	Health system	NILM	NONE
BRE 083 - 22	BERE	BAKGALAGADI	SEKGALAGADI	Marginalised	40	INFORMAL/DROUGHT RELIEF	PSLE	MARRIED, MONOGAMOUS	NO	NO	YES, NO RESULTS	YES	CERVICAL	POSITIVE	INJECTABLES	CONDOM	5	5	18	1	1	NORMAL FINDINGS	LONG TAT	Health system	NILM	NONE	DETECTED	52
DKC 036 - 22	DEKAR	BAKGALAGADI	SEKGALAGADI	Marginalised	48	FORMAL	TERTIARY EDUCATION	SINGLE	NO	STOPPED	YES, NO RESULTS	YES	CERVICAL	POSITIVE	PILL	PILL,INJECTABLES	3	2	16	CANNOT RECALL	1	NORMAL FINDINGS	LACK OF SCREENING SERVICE	Health system	ASCUS	NONE	DETECTED	56
NCJ 052 - 22	NCOJANE	BAKGALAGADI	SEKGALAGADI	Marginalised	52	UNEMPLOYED	NO FORMAL EDUCATION	SINGLE	STOPPED	STOPPED	YES, NO RESULTS	YES	CERVICAL	NEGATIVE	NONE	NONE	4	2	CANNOT RECALL	CANNOT RECALL	0	NORMAL FINDINGS	LACK OF INFORMATION	Personal	NILM	NONE	NOT DETECTED	NEGATIVE
NCJ 212 - 22	NCOJANE	BAKGALAGADI	SEKGALAGADI	Marginalised	45	INFORMAL/DROUGHT RELIEF	INCOMPLETE PRIMARY SCHOOL EDUCATION	IN A RELATIONSHIP	NO	NO	NO	NONE	NONE	POSITIVE	CONDOM	CONDOM	4	4	CANNOT RECALL	CANNOT RECALL	1	NORMAL FINDINGS	LACK OF SCREENING SERVICE	Health system	NILM	NONE
KC 013 - 22	KACGAE	BAKGALAGADI	SEKGALAGADI	Marginalised	21	FORMAL	JCE	IN A RELATIONSHIP	NO	NO	NO	NONE	NONE	NEGATIVE	INJECTABLES	INJECTABLES	2	2	15	2	1	NORMAL FINDINGS	LACK OF SCREENING SERVICE	Health system	LSIL	NONE	NOT DETECTED	NEGATIVE
LKG 067 - 22	LOKGWABE	BAKGALAGADI	SEKGALAGADI	Marginalised	24	UNEMPLOYED	JCE	IN A RELATIONSHIP	NO	NO	NO	NONE	NONE	NEGATIVE	NONE	INJECTABLES	1	1	18	1	1	NORMAL FINDINGS	LACK OF KNOWLEDGE	Personal	NILM	NONE
DKC 030 - 22	DEKAR	BASARWA	NARO	Indigenous	38	UNEMPLOYED	PSLE	IN A RELATIONSHIP	NO	NO	NO	NONE	NONE	NEGATIVE	NONE	NONE	1	1	15	1	1	NORMAL FINDINGS	LACK OF KNOWLEDGE	Personal	NILM	TRICHOMONAS VAGINALIS
DKC 029 - 22	DEKAR	BASARWA	NARO	Indigenous	43	UNEMPLOYED	PSLE	IN A RELATIONSHIP	NO	NO	NO	NONE	NONE	NEGATIVE	NONE	NONE	5	4	17	1	1	NORMAL FINDINGS	LACK OF SCREENING SERVICE	Health system	ASC-H	NONE	NOT DETECTED	NEGATIVE
KC 108 - 22	KACGAE	BASARWA	!XOO	Indigenous	33	INFORMAL/DROUGHT RELIEF	PSLE	SINGLE	NO	NO	NO	NONE	NONE	NEGATIVE	INJECTABLES	INJECTABLES	5	5	16	2	0	NORMAL FINDINGS	LACK OF ACCESS, LACK OF SERVICES	Health system	NILM	NONE
LKG 073 - 22	LOKGWABE	BAKGALAGADI	SEKGALAGADI	Marginalised	46	UNEMPLOYED	PSLE	SINGLE	NO	NO	NO	NONE	NONE	NEGATIVE	PILL	CONDOM	3	3	CANNOT RECALL	2	0	NORMAL FINDINGS	LACK OF KNOWLEDGE	Personal	NILM	NONE
DKC 091 - 22	DEKAR	BAKGALAGADI	SEKAUKAU	Marginalised	52	UNEMPLOYED	NO FORMAL EDUCATION	IN A RELATIONSHIP	STOPPED	NO	NO	NONE	NONE	NEGATIVE	NONE	PILL,INJECTABLES	7	6	20	7	1	NORMAL FINDINGS	LACK OF INTEREST	Personal	NILM	NONE	NOT DETECTED	NEGATIVE
KC 109 - 22	KACGAE	BAKGALAGADI	SEKGALAGADI	Marginalised	57	UNEMPLOYED	NO FORMAL EDUCATION	IN A RELATIONSHIP	STOPPED	NO	NO	NONE	NONE	NEGATIVE	NONE	INJECTABLES,PILL	1	1	CANNOT RECALL	3	1	NORMAL FINDINGS	LACK OF KNOWLEDGE	Personal	NILM	NONE
KC 010 - 22	KACGAE	BASARWA	!XOO	Indigenous	27	INFORMAL/DROUGHT RELIEF	PSLE	IN A RELATIONSHIP	YES	NO	NO	NONE	NONE	NEGATIVE	PILL	PILL	2	2	19	2	1	NORMAL FINDINGS	NONE	None	NILM	NONE
KC 113 - 22	KACGAE	BASARWA	!XOO	Indigenous	36	UNEMPLOYED	PSLE	IN A RELATIONSHIP	YES	NO	NO	NONE	NONE	POSITIVE	NONE	INJECTABLES	0	0	25	4	1	NORMAL FINDINGS	FEAR	Personal	NILM	NONE	DETECTED	16
NCJ 056 - 22	NCOJANE	BAKGALAGADI	SEKGALAGADI	Marginalised	24	TEMPORARY EMPLOYMENT	BGCSE	IN A RELATIONSHIP	NO	STOPPED	NO	NONE	NONE	POSITIVE	NONE	NONE	1	1	CANNOT RECALL	2	1	NORMAL FINDINGS	FEAR	Personal	NILM	BACTERIAL VAGINOSIS
LKG 228 - 22	LOKGWABE	BAKGALAGADI	SEKGALAGADI	Marginalised	26	SELF - EMPLOYED	JCE	IN A RELATIONSHIP	NO	STOPPED	NO	NONE	NONE	NEGATIVE	CONDOM	CONDOM	1	1	19	4	1	NORMAL FINDINGS	LACK OF SCREENING SERVICE	Health system	NILM	BACTERIAL VAGINOSIS
DKC 025 - 22	DEKAR	BASARWA	NARO	Indigenous	30	UNEMPLOYED	JCE	IN A RELATIONSHIP	NO	STOPPED	NO	NONE	NONE	NEGATIVE	PILL	CONDOM	6	6	15	5	1	NORMAL FINDINGS	LACK OF KNOWLEDGE	Personal	NILM	NONE	NOT DETECTED	NEGATIVE
LKG 070 - 22	LOKGWABE	BAKGALAGADI	SEKGALAGADI	Marginalised	37	UNEMPLOYED	JCE	IN A RELATIONSHIP	NO	STOPPED	NO	NONE	NONE	NEGATIVE	CONDOM	NO	3	3	20	CANNOT RECALL	1	NORMAL FINDINGS	FEAR	Personal	LSIL	TRICHOMONAS VAGINALIS	NOT DETECTED	NEGATIVE
DKC 040 - 22	DEKAR	BAHERERO	SEHERERO	Marginalised	50	UNEMPLOYED		MARRIED, MONOGAMOUS	NO	STOPPED	NO	NONE	NONE	NEGATIVE	NONE	INJECTABLES	10(3 sets of twins)	12	CANNOT RECALL	1	1	NORMAL FINDINGS	LACK OF KNOWLEDGE	Personal	ASCUS	NONE	NOT DETECTED	NEGATIVE
NCJ 098 - 22	NCOJANE	BAROLONG	SEROLONG	Marginalised	52	INFORMAL/DROUGHT RELIEF	PSLE	SINGLE	NO	STOPPED	NO	NONE	NONE	POSITIVE	NONE	INJECTABLES	1	0	30	3	1	NORMAL FINDINGS	LACK OF KNOWLEDGE	Personal	NILM	NONE	NOT DETECTED	NEGATIVE
NCJ 097 - 22	NCOJANE	BAKGALAGADI	SEKGALAGADI	Marginalised	85	UNEMPLOYED	NO FORMAL EDUCATION	WIDOWED	STOPPED	STOPPED	NO	NONE	NONE	NEGATIVE	NONE	INJECTABLES	7	6	CANNOT RECALL	CANNOT RECALL	0	NORMAL FINDINGS	LACK OF KNOWLEDGE	Personal	NILM	NONE
DKC 092 - 22	DEKAR	BASARWA	NARO	Indigenous	31	UNEMPLOYED	NO FORMAL EDUCATION	IN A RELATIONSHIP	NO	YES	NO	NONE	NONE	POSITIVE	CONDOM	pill,INJECTABLES	3	3	15	5	1	NORMAL FINDINGS	LACK OF KNOWLEDGE	Personal	NILM	NONE	NOT DETECTED	NEGATIVE
BRE 084 - 22	BERE	BANGWATO	SETSWANA	Marginalised	30	FORMAL	TERTIARY EDUCATION	IN A RELATIONSHIP	NO	YES	NO	NONE	NONE	NEGATIVE	PILL	PILL,INJECTABLES	2	2	20	3	1	NORMAL FINDINGS	NONE	None	LSIL	NONE	DETECTED	18, 39
NCJ 106 - 22	NCOJANE	BAHERERO	SEHERERO	Marginalised	29	UNEMPLOYED	BGCSE	SINGLE	NO	YES	NO	NONE	NONE	NEGATIVE	INJECTABLES	INJECTABLES	1	1	20	CANNOT RECALL	1	NORMAL FINDINGS	LACK OF KNOWLEDGE	Personal	NILM	NONE
KC 003 - 22	KACGAE	BASARWA	!XOO	Indigenous	37	UNEMPLOYED	JCE	SINGLE	NO	YES	NO	NONE	NONE	POSITIVE	CONDOM	NO	4	3	20	2	1	NORMAL FINDINGS	NONE	None	NILM	BACTERIAL VAGINOSIS
BRE 147 - 22	BERE	BASARWA	NARO	Indigenous	27	INFORMAL/DROUGHT RELIEF	INCOMPLETE PRIMARY SCHOOL EDUCATION	IN A RELATIONSHIP	YES	YES	NO	NONE	NONE	NEGATIVE	CONDOM,PILL	PILL	6	5	18	4	2	NORMAL FINDINGS	FEAR,LACK OF KNOLWEGE	Personal, Health System	NILM	NONE	NOT DETECTED	NEGATIVE
KC 110 - 22	KACGAE	BASARWA	!XOO	Indigenous	53	INFORMAL/DROUGHT RELIEF	PSLE	IN A RELATIONSHIP	YES	YES	NO	NONE	NONE	POSITIVE	NONE	PILL	5	1	CANNOT RECALL	CANNOT RECALL	0	NORMAL FINDINGS	LACK OF KNOWLEDGE	Personal	NILM	NONE	DETECTED	16, 51
KC 006 - 22	KACGAE	BASARWA	!XOO	Indigenous	33	UNEMPLOYED	PSLE	IN A RELATIONSHIP	YES	YES	NO	NONE	NONE	NEGATIVE	NONE	NONE	3	3	15	2	1	NORMAL FINDINGS	NONE	None	NILM	TRICHOMONAS VAGINALIS
NCJ 187 - 22	NCOJANE	BAKGALAGADI	SEKGALAGADI	Marginalised	50	INFORMAL/DROUGHT RELIEF	PSLE	MARRIED MONOGAMOUS	YES	YES	NO	NONE	NONE	NEGATIVE	NONE	PILL, INJECTABLES	7	7	CANNOT RECALL	3	1	NORMAL FINDINGS	FEAR, LACK OF SERVICE	Personal, Health System	NILM	NONE
DKC 045 - 22	DEKAR	BASARWA	NARO	Indigenous	25	UNEMPLOYED	INCOMPLETE PRIMARY SCHOOL EDUCATION	IN A RELATIONSHIP	NO	NO	YES, NO RESULTS	NONE	NONE	NEGATIVE	PILL	CONDOM	1	1	16	9	0	NORMAL FINDINGS	LACK OF KNOWLEDGE	Personal	ATYPICAL ENDOCERVICAL CELLS	BACTERIAL VAGINOSIS, CANDIDA	NOT DETECTED	NEGATIVE
LKG 076 - 22	LOKGWABE	BAKGALAGADI	SEKGALAGADI	Marginalised	32	INFORMAL/DROUGHT RELIEF	JCE	IN A RELATIONSHIP	NO	NO	YES, NO RESULTS	NONE	NONE	POSITIVE	INJECTABLES	INJECTABLES	3	3	21	1	1	NORMAL FINDINGS	NONE	None	NILM	NONE
NCJ 050 - 22	NCOJANE	BAKALAKA	SEKGALAGADI	Marginalised	31	INFORMAL/DROUGHT RELIEF	PSLE	IN A RELATIONSHIP	NO	NO	YES, NO RESULTS	NONE	NONE	NEGATIVE	PILL	PILL	4	4	25	3	1	NORMAL FINDINGS	LACK OF KNOWLEDGE	Personal	NILM	NONE
BRE 169 - 22	BERE	BASARWA	!XOO	Indigenous	43	INFORMAL/DROUGHT RELIEF	PSLE	IN A RELATIONSHIP	NO	NO	YES, NO RESULTS	NONE	NONE	NEGATIVE	CONDOM	INJECTABLES	4	3	18	2	1	NORMAL FINDINGS	LONG TAT	Health system	NILM	NONE	NOT DETECTED	NEGATIVE
NCJ 055 - 22	NCOJANE	BAKGALAGADI	SEKGALAGADI	Marginalised	56	INFORMAL/DROUGHT RELIEF	PSLE	IN A RELATIONSHIP	NO	NO	YES, NO RESULTS	NONE	NONE	NEGATIVE	NONE	PILL	2	2	20	3	1	NORMAL FINDINGS	FEAR	Personal	NILM	BACTERIAL VAGINOSIS	DETECTED	51
BRE 082 - 22	BERE	BAKALAKA	SEKALAKA	Marginalised	42	FORMAL	TERTIARY EDUCATION	IN A RELATIONSHIP	NO	NO	YES, NO RESULTS	NONE	NONE	NEGATIVE	CONDOM	CONDOM	1	1	21	CANNOT RECALL	1	NORMAL FINDINGS	NONE	None	NILM	NONE	DETECTED	39
BRE 081 - 22	BERE	BAKGALAGADI	SEKGALAGADI	Marginalised	45	FORMAL	TERTIARY EDUCATION	IN A RELATIONSHIP	NO	NO	YES, NO RESULTS	NONE	NONE	NEGATIVE	CONDOM	CONDOM	4	4	28	10	1	NORMAL FINDINGS	LONG TAT	Health system	LSIL	NONE	NOT DETECTED	NEGATIVE
NCJ 051 - 22	NCOJANE	BAKGALAGADI	SEKGALAGADI	Marginalised	34	FORMAL	BGCSE	MARRIED, MONOGAMOUS	NO	NO	YES, NO RESULTS	NONE	NONE	NEGATIVE	PILL	INJECTABLES	2	2	21	5	1	NORMAL FINDINGS	LONG TAT	Health system	NILM	NONE
LGK 079 - 22	LOKGWABE	BAKGALAGADI	SEKGALAGADI/SENGOLOGA	Marginalised	74	UNEMPLOYED	INCOMPLETE PRIMARY SCHOOL EDUCATION	MARRIED, MONOGAMOUS	NO	NO	YES, NO RESULTS	NONE	NONE	NEGATIVE	NONE	NONE	8	4	CANNOT RECALL	CANNOT RECALL	1	NORMAL FINDINGS	NONE	None	NILM	NONE
DKC 017 - 22	DEKAR	BAKALAKA	SEKALAKA	Marginalised	34	FORMAL	TERTIARY	MARRIED, MONOGAMOUS	NO	NO	YES, NO RESULTS	NONE	NONE	POSITIVE	NONE	CONDOM	3	3	18	3	1	NORMAL FINDINGS	LACK OF SCREENING SERVICE	Health system	ATYPICAL ENDOCERVICAL CELLS FAVOUR NEOPLASIA	NONE	NOT DETECTED	NEGATIVE
LKG 058 - 22	LOKGWABE	BAKGALAGADI	SEKGALAGADI	Marginalised	39	UNEMPLOYED	TERTIARY	MARRIED, MONOGAMOUS	NO	NO	YES, NO RESULTS	NONE	NONE	NEGATIVE	CONDOM	CONDOM	3	1	24	2	1	NORMAL FINDINGS	LONG TAT	Health system	NILM	NONE
KC 005 - 22	KACGAE	BAKGALAGADI	SEKGALAGADI	Marginalised	37	UNEMPLOYED	JCE	SINGLE	NO	NO	YES, NO RESULTS	NONE	NONE	NEGATIVE	NONE	INJECTABLES	4	4	19	4	1	NORMAL FINDINGS	NONE	None	NILM	NONE
NCJ 102 - 22	NCOJANE	BAKGALAGADI	SEKGALAGADI	Marginalised	37	UNEMPLOYED	JCE	SINGLE	NO	NO	YES, NO RESULTS	NONE	NONE	NEGATIVE	CONDOM	INJECTABLES	3	3	18	CANNOT RECALL	0	NORMAL FINDINGS	LACK OF INTEREST	Personal	NILM	BACTERIAL VAGINOSIS
NCJ 049 - 22	NCOJANE	BAKGALAGADI	SEKGALAGADI	Marginalised	47	UNEMPLOYED	PSLE	SINGLE	NO	NO	YES, NO RESULTS	NONE	NONE	NEGATIVE	NONE	INJECTABLES	6	6	24	2	0	NORMAL FINDINGS	LONG TAT	Health system	LSIL	NONE
LKG 065 - 22	LOKGWABE	BAKGALAGADI	SEKGALAGADI	Marginalised	54	UNEMPLOYED	INCOMPLETE PRIMARY SCHOOL EDUCATION	WIDOWED	NO	NO	YES, NO RESULTS	NONE	NONE	NEGATIVE	NONE	INECTABLE	8	8	18	1	1	NORMAL FINDINGS	NONE	None	NILM	NONE
NCJ 205 - 22	NCOJANE	BAHERERO	SEHERERO	Marginalised	52	INFORMAL/DROUGHT RELIEF	NO FORMAL EDUCATION	WIDOWED	NO	NO	YES, NO RESULTS	NONE	NONE	NEGATIVE	CONDOM	INJECTABLES	5	4	17	4	1	NORMAL FINDINGS	NONE	None	NILM	NONE
BRE 161 - 22	BERE	BASARWA	!XOO	Indigenous	68	UNEMPLOYED	NO FORMAL EDUCATION	SINGLE	YES	NO	YES, NO RESULTS	NONE	NONE	NEGATIVE	NONE	NONE	0	0	CANNOT RECALL	CANNOT RECALL	0	NORMAL FINDINGS	LONG TAT, LACK OF SCREENING SERVICES	Personal, Health System	NILM	NONE	DETECTED	16
DKC 093 - 22	DEKAR	BASARWA	NARO	Indigenous	33	FORMAL	BGCSE	IN A RELATIONSHIP	NO	STOPPED	YES, NO RESULTS	NONE	NONE	POSITIVE	INJECTABLES	PILL	3	3	18	5	1	NORMAL FINDINGS	LONG TAT	Health system	NILM	NONE	NOT DETECTED	NEGATIVE
DKC 087 - 22	DEKAR	BAHERERO	SEHERERO	Marginalised	48	FORMAL	PSLE	IN A RELATIONSHIP	NO	STOPPED	YES, NO RESULTS	NONE	NONE	POSITIVE	NONE	Condom,INJECTABLES	3	3	19	7	1	NORMAL FINDINGS	NONE	None	NILM	NONE
DKC 019 - 22	DEKAR	BASARWA	!XOO	Indigenous	25	INFORMAL/DROUGHT RELIEF	PSLE	IN A RELATIONSHIP	NO	STOPPED	YES, NO RESULTS	NONE	NONE	NEGATIVE	NONE	NONE	1	1	16	2	1	NORMAL FINDINGS	NONE	None	NILM	BACTERIAL VAGINOSIS	NOT DETECTED	NEGATIVE
DKC 044 - 22	DEKAR	BASARWA	NARO	Indigenous	41	UNEMPLOYED	PSLE	IN A RELATIONSHIP	NO	STOPPED	YES, NO RESULTS	NONE	NONE	POSITIVE	PILL	INJECTABLES	2	1	15	1	1	NORMAL FINDINGS	LONG TAT	Health system	LSIL	NONE	DETECTED	31, 52
LKG 061 - 22	LOKGWABE	BAKGALAGADI	SEKGALAGADI	Marginalised	50	INFORMAL/DROUGHT RELIEF	PSLE	MARRIED, MONOGAMOUS	NO	STOPPED	YES, NO RESULTS	NONE	NONE	POSITIVE	NONE	INJECTABLES	5	5	19	CANNOT RECALL	1	NORMAL FINDINGS	LACK OF KNOWLEDGE	Personal	NILM	NONE	DETECTED	66
NCJ 053 - 22	NCOJANE	BAKGALAGADI	SEKGALAGADI	Marginalised	46	UNEMPLOYED	JCE	SINGLE	NO	STOPPED	YES, NO RESULTS	NONE	NONE	POSITIVE	CONDOM	LOOP,INJECTABLES	2	2	16	5	0	NORMAL FINDINGS	LACK OF INTEREST	Personal	NILM	BACTERIAL VAGINOSIS	NOT DETECTED	NEGATIVE
LGK 078 - 22	LOKGWABE	BAKGALAGADI	SEKGALAGADI/SENGOLOGA	Marginalised	71	UNEMPLOYED	PSLE	SINGLE	NO	STOPPED	YES, NO RESULTS	NONE	NONE	POSITIVE	CONDOM	CONDOM	5	4	CANNOT RECALL	1	0	NORMAL FINDINGS	NONE	None	NILM	NONE
DKC 096 - 22	DEKAR	BAHERERO	SEHERERO	Marginalised	64	UNEMPLOYED	NO FORMAL EDUCATION	WIDOWED	YES	STOPPED	YES, NO RESULTS	NONE	NONE	UNKNOWN, DECLINED TESTING	NONE	INJECTABLES	8	8	CANNOT RECALL	CANNOT RECALL	0	NORMAL FINDINGS	LACK OF KNOWLEDGE	Personal	NILM	BACTERIAL VAGINOSIS	DETECTED	52
DKC 026 - 22	DEKAR	BASARWA	NARO	Indigenous	26	TEMPORARY EMPLOYMENT	BGCSE	IN A RELATIONSHIP	NO	YES	YES, NO RESULTS	NONE	NONE	NEGATIVE	PILL	CONDOM, PILL, INJECTABLES	1	1	22	1	1	NORMAL FINDINGS	LONG TAT, FEAR	Personal, Health System	NILM	BACTERIAL VAGINOSIS	NOT DETECTED	NEGATIVE
DKC 039 - 22	DEKAR	BASARWA	NARO	Indigenous	49	UNEMPLOYED	INCOMPLETE PRIMARY SCHOOL EDUCATION	IN A RELATIONSHIP	NO	YES	YES, NO RESULTS	NONE	NONE	NEGATIVE	NONE	PILL,INJECTABLES	8	8	15	2	2	NORMAL FINDINGS	NONE	None	NILM	NONE	NOT DETECTED	NEGATIVE
DKC 034 - 22	DEKAR	BAKGALAGADI	SEKGALAGADI	Marginalised	46	INFORMAL/DROUGHT RELIEF	PSLE	IN A RELATIONSHIP	NO	YES	YES, NO RESULTS	NONE	NONE	POSITIVE	PILL	PILL	3	3	19	CANNOT RECALL	1	NORMAL FINDINGS	LONG TAT	Health system	NILM	NONE
LKG 069 - 22	LOKGWABE	BAKGALAGADI	SEKGALAGADI	Marginalised	35	UNEMPLOYED	BGCSE	SINGLE	NO	YES	YES, NO RESULTS	NONE	NONE	NEGATIVE	INJECTABLES	INJECTABLES	2	2	CANNOT RECALL	CANNOT RECALL	2	NORMAL FINDINGS	LACK OF INTEREST	Personal	NILM	NONE
BRE 144 - 22	BERE	BASARWA	!XOO	Indigenous	52	INFORMAL/DROUGHT RELIEF	NO FORMAL EDUCATION	SINGLE	NO	YES	YES, NO RESULTS	NONE	NONE	POSITIVE	NONE	NONE	6	4	18	2	1	NORMAL FINDINGS	LONG TAT, INSUFFICIENT STAFF	Personal, Health System	NILM	NONE
NCJ 200 - 22	NCOJANE	BAROLONG	SEROLONG	Marginalised	39	UNEMPLOYED	JCE	MARRIED MONOGAMOUS	NO	NO	YES, NO LESIONS	NONE	NONE	NEGATIVE	BTL	CONDOM	6	5	16	3	1	NORMAL FINDINGS	LACK OF INTEREST	Personal	NILM	BACTERIAL VAGINOSIS	NOT DETECTED	NEGATIVE
NCJ 197 - 22	NCOJANE	BAKGALAGADI	SEKGALAGADI	Marginalised	51	UNEMPLOYED	JCE	MARRIED MONOGAMOUS	NO	NO	YES, NO LESIONS	NONE	NONE	NEGATIVE	NONE	PILL, INJECTABLES	3	3	CANNOT RECALL	CANNOT RECALL	1	NORMAL FINDINGS	LONG TAT, LACK OF SCREENING SERVICES	Personal, Health System	NILM	NONE	NOT DETECTED	NEGATIVE
DKC 094 - 22	DEKAR	BASARWA	NARO	Indigenous	28	FORMAL	JCE	SINGLE	NO	NO	YES, NO LESIONS	NONE	NONE	NEGATIVE	INJECTABLES	NO	1	1	18	4	1	NORMAL FINDINGS	NONE	None	NILM	CANDIDA	DETECTED	16, 31, 51, 59, 45, 53
NCJ 189 - 22	NCOJANE	BAROLONG	SEROLONG	Marginalised	57	UNEMPLOYED	PSLE	SINGLE	STOPPED	STOPPED	YES, NO LESIONS	NONE	NONE	POSITIVE	NONE	PILL	0	0	17	4	0	NORMAL FINDINGS	NONE	None	NILM	NONE
LKG 229 - 22	LOKGWABE	BAKGALAGADI	SEKGALAGADI	Marginalised	40	SELF - EMPLOYED	PSLE	IN A RELATIONSHIP	NO	YES	YES, NO LESIONS	NONE	NONE	POSITIVE	NONE	PILL, INJECTABLES	3	3	17	CANNOT RECALL	1	NORMAL FINDINGS	LACK OF SCREENING SERVICE	Health system	ASC-H	NONE
NCJ 218 - 22	NCOJANE	BANGWATO	SENGWATO	Marginalised	42	FORMAL	TERTIARY EDUCATION	MARRIED MONOGAMOUS	NO	YES	YES, NO LESIONS	NONE	NONE	POSITIVE	CONDOM	NONE	2	3	CANNOT RECALL	6	1	NORMAL FINDINGS	NONE	None	NILM	NONE
NCJ 178 - 22	NCOJANE	BANGOLOGA	SEKGALAGADI	Marginalised	65	UNEMPLOYED	PSLE	SINGLE	NO	YES	YES, NO LESIONS	NONE	NONE	NEGATIVE	NONE	INJECTABLES	0	3	17	CANNOT RECALL	0	NORMAL FINDINGS	FEAR	Personal	NILM	NONE	NOT DETECTED	NEGATIVE
NCJ 183 - 22	NCOJANE	BATLHARO	SETLHARO	Marginalised	51	FORMAL	BGCSE	WIDOWED	NO	YES	YES, NO LESIONS	NONE	NONE	POSITIVE	CONDOM	PILL, INJECTABLES	3	3	CANNOT RECALL	2	1	NORMAL FINDINGS	NONE	None	NILM	BACTERIAL VAGINOSIS	NOT DETECTED	NEGATIVE
NC J177 - 22	NCOJANE	BAROLONG	SEROLONG	Marginalised	45	FORMAL	JCE	IN A RELATIONSHIP	STOPPED	YES	YES, NO LESIONS	NONE	NONE	POSITIVE	CONDOM	INJECTABLES	5	4	18	CANNOT RECALL	1	NORMAL FINDINGS	LACK OF SCREENING SERVICE	Health system	NILM	BACTERIAL VAGINOSIS	NOT DETECTED	NEGATIVE
LKG 219 - 22	LOKGWABE	BAKGALAGADI	SEKGALAGADI	Marginalised	58	UNEMPLOYED	NO FORMAL EDUCATION	MARRIED MONOGAMOUS	YES	YES	YES, NO LESIONS	NONE	NONE	NEGATIVE	NONE	PILL	5	2	15	CANNOT RECALL	1	NORMAL FINDINGS	LACK OF INTEREST	Personal	NILM	NONE
KC 009 - 22	KACGAE	BAKGALAGADI	SEKGALAGADI	Marginalised	40	UNEMPLOYED	JCE	IN A RELATIONSHIP	NO	NO	YES, NO LESIONS	NONE	NONE	POSITIVE	NONE	INJECTABLES	2	2	19	5	1	NORMAL FINDINGS	NONE	None	NILM	NONE
KC 015 - 22	KACGAE	BAKGALAGADI	SEKGALAGADI	Marginalised	44	INFORMAL/DROUGHT RELIEF	PSLE	IN A RELATIONSHIP	YES	NO	YES, NO LESIONS	NONE	NONE	POSITIVE	NONE	NONE	1	1	CANNOT RECALL	5	1	NORMAL FINDINGS	LONG TAT	Health system	NILM	NONE
DKC 035 - 22	DEKAR	BATLHWARE	SETLHWARE	Marginalised	62	FORMAL	TERTIARY EDUCATION	MARRIED, MONOGAMOUS	NO	NO	YES, NO RESULTS	YES	TYPE NOT KNOWN	NEGATIVE	NONE	PILL,LOOP	4	4	18	1	1	NORMAL FINDINGS	NONE	None	NILM	NONE
LKG 223 - 22	LOKGWABE	BAKGALAGADI	SEKGALAGADI	Marginalised	49	INFORMAL/DROUGHT RELIEF	PSLE	SINGLE	NO	STOPPED	YES, NO LESIONS	YES	CERVICAL	POSITIVE	NONE	NONE	4	4	21	CANNOT RECALL	0	NORMAL FINDINGS	NONE	None	NILM	NONE
DKC 033 - 22	DEKAR	BASARWA	NARO	Indigenous	23	UNEMPLOYED	PSLE	SINGLE	NO	NO	YES, NO RESULTS	YES	TYPE NOT KNOWN	NEGATIVE	PILL	CONDOM	1	0	20	3	0	NORMAL FINDINGS	LACK OF INTEREST	Personal	NILM	TRICHOMONAS VAGINALIS
DKC 095 - 22	DEKAR	BASARWA	NARO	Indigenous	28	FORMAL	TERTIARY	IN A RELATIONSHIP	NO	YES	NO	YES	TYPE NOT KNOWN	NEGATIVE	INJECTABLES	CONDOM	1	1	21	5	1	NORMAL FINDINGS	LACK OF INTEREST	Personal	NILM	NONE
LKG 231 - 22	LOKGWABE	BAKGALAGADI	SEKGALAGADI	Marginalised	36	FORMAL	JCE	MARRIED MONOGAMOUS	NO	STOPPED	NO	YES	COLON	POSITIVE	CONDOM	NONE	3	3	16	CANNOT RECALL	1	NORMAL FINDINGS	LACK OF INTEREST	Personal	NILM	NONE
DKC 027 - 22	DEKAR	BAKGALAGADI	SEKGALAGADI	Marginalised	43	INFORMAL/DROUGHT RELIEF	BGCSE	IN A RELATIONSHIP	NO	NO	YES, NO RESULTS	YES	CERVICAL	NEGATIVE	NONE	CONDOM, PILL, INJECTABLES	4	4	20	6	1	NORMAL FINDINGS	LACK OF INTEREST	Personal	NILM	BACTERIAL VAGINOSIS	DETECTED	31
LGK 077 - 22	LOKGWABE	BANGOLOGA	SENGOLOGA	Marginalised	61	UNEMPLOYED	NO FORMAL EDUCATION	IN A RELATIONSHIP	NO	STOPPED	YES, NO RESULTS	YES	CERVICAL	POSITIVE	NONE	NONE	0	0	21	1	1	NORMAL FINDINGS	NONE	None	NILM	NONE
NCJ 054 - 22	NCOJANE	BAKGALAGADI	SEKGALAGADI	Marginalised	63	UNEMPLOYED	NO FORMAL EDUCATION	IN A RELATIONSHIP	YES	STOPPED	YES, NO RESULTS	YES	CERVICAL	NEGATIVE	NONE	NONE	6	4	CANNOT RECALL	CANNOT RECALL	1	NORMAL FINDINGS	LACK OF INFORMATION	Personal	NILM	NONE
NCJ 186 - 22	NCOJANE	BAHERERO	SEHERERO	Marginalised	29	UNEMPLOYED	JCE	MARRIED MONOGAMOUS	NO	YES	NO	YES	CERVICAL	NEGATIVE	INJECTABLES	CONDOM	3	3	15	5	1	NORMAL FINDINGS	FEAR, LACK OF KNOWLEDGE	Personal	NILM	NONE
DKC 090 - 22	DEKAR	BAHERERO	SEHERERO	Marginalised	40	FORMAL	JCE	MARRIED, MONOGAMOUS	NO	NO	NO	YES	TYPE NOT KNOWN	NEGATIVE	PILL	INJECTABLES	4	4	18	CANNOT RECALL	1	NORMAL FINDINGS	LONG TAT	Health system	NILM	NONE	DETECTED	58
KC 007 - 22	KACGAE	BASARWA	!XOO	Indigenous	27	SELF - EMPLOYED	JCE	IN A RELATIONSHIP	NO	NO	YES, NO RESULTS	YES	TYPE NOT KNOWN	NEGATIVE	CONDOM	CONDOM	1	1	8	2	1	NORMAL FINDINGS	NONE	None	NILM	BACTERIAL VAGINOSIS
DKC 088 - 22	DEKAR	BAKGALAGADI	SEKGALAGADI	Marginalised	42	FORMAL	BGCSE	MARRIED, MONOGAMOUS	NO	NO	YES, NO RESULTS	YES	TYPE NOT KNOWN	NEGATIVE	CONDOM	INJECTABLES	4	4	19	7	1	NORMAL FINDINGS	LACK OF INTEREST	Personal	NILM	NONE
NCJ 217 - 22	NCOJANE	BATSHWENENG	SETLHARO	Marginalised	45	FORMAL	TERTIARY EDUCATION	SINGLE	NO	STOPPED	YES, NO RESULTS	YES	TYPE NOT KNOWN	NEGATIVE	CONDOM	CONDOM, PILL	2	2	16	6	1	POLYPOID, LESION AROUND THE CERVIX	LONG TAT	Health system	NILM	NONE	NOT DETECTED	NEGATIVE
NCJ 202 - 22	NCOJANE	BAKGALAGADI	SEKGALAGADI	Marginalised	35	UNEMPLOYED	JCE	SINGLE	NO	NO	YES, NO LESIONS	YES	TYPE NOT KNOWN	NEGATIVE	INJECTABLES	INJECTABLES	2	2	19	4	0	POLYPOID, LESION AROUND THE CERVIX	LACK OF INTEREST	Personal	NILM	NONE	NOT DETECTED	NEGATIVE
KC 011 - 22	KACGAE	BASARWA	!XOO	Indigenous	32	INFORMAL/DROUGHT RELIEF	JCE	IN A RELATIONSHIP	NO	NO	NO	NONE	NONE	NEGATIVE	PILL	PILL	4	4	12	2	1	POLYPOID LESIONS ON CERVIX WHICH EASILY BLEEDS	LACK OF ACCESS	Health system	NILM	NONE
NCJ 201 - 22	NCOJANE	BAROLONG	SEROLONG	Marginalised	30	TEMPORARY EMPLOYMENT	JCE	SINGLE	NO	NO	NO	NONE	NONE	NEGATIVE	INJECTABLES	INJECTABLES	1	1	CANNOT RECALL	CANNOT RECALL	0	POLYPOID	NONE	None	NILM	NONE	NOT DETECTED	NEGATIVE
NCJ 174 - 22	NCOJANE	BANGOLOGA	SEKGALAGADI	Marginalised	79	UNEMPLOYED	JCE	SINGLE	NO	NO	NO	NONE	NONE	NEGATIVE	NONE	PILL	4	4	27	CANNOT RECALL	0	POLYPOID LESIONS ON CERVIX WHICH EASILY BLEEDS	LACK OF SCREENING SERVICE	Health system	NILM	NONE	NOT DETECTED	NEGATIVE
NCJ 195 - 22	NCOJANE	BAKGALAGADI	SEKGALAGADI	Marginalised	56	INFORMAL/DROUGHT RELIEF	PSLE	SINGLE	NO	STOPPED	YES, NO LESIONS	NONE	NONE	POSITIVE	NONE	INJECTABLES	2	1	18	4	0	POLYPOID MASS FROM INSIDE, LESION @ 11 O'CLOCK	NONE	None	NILM	NONE
NCJ 216 - 22	NCOJANE	BAKHURUTSHE	SEKHURUTSHE	Marginalised	37	FORMAL	TERTIARY EDUCATION	MARRIED MONOGAMOUS	NO	STOPPED	YES, NO LESIONS	YES	TYPE NOT KNOWN	NEGATIVE	NONE	CONDOM	1	1	CANNOT RECALL	CANNOT RECALL	1	POLYPOID MASS FROM INSIDE, LESIONS AROUNND THE CERVIX, WHITISH DISCHARGE	NONE	None	NILM	BACTERIAL VAGINOSIS	NOT DETECTED	NEGATIVE
KC 137 - 22	KACGAE	BASARWA	QHWIKWE	Indigenous	27	UNEMPLOYED	JCE	IN A RELATIONSHIP	NO	YES	NO	NONE	NONE	NEGATIVE	INJECTABLES	NONE	1	1	CANNOT RECALL	1	1	SPOTTING	LACK OF KNOWLEDGE, FEAR	Personal	NILM	NONE	DETECTED	33
KC 138 - 22	KACGAE	BASARWA	!XOO	Indigenous	42	TEMPORARY EMPLOYMENT	BGCSE	IN A RELATIONSHIP	YES	YES	NO	NONE	NONE	POSITIVE	INJECTABLES	INJECTABLES	6	4	18	4	1	SPOTTING	LACK OF INTEREST, LACK OF ACCESS	Personal, Health System	NILM	NONE	DETECTED	33
KC 014 - 22	KACGAE	BASARWA	QHWIIKWE	Indigenous	24	UNEMPLOYED	JCE	IN A RELATIONSHIP	YES	YES	NO	NONE	NONE	NEGATIVE	CONDOM	NO	1	1	16	CANNOT RECALL	1	SLIGHT HAEMORRHAGE	LACK OF SCREENING SERVICES	Health system	LSIL	BACTERIAL VAGINOSIS	NOT DETECTED	NEGATIVE
NCJ 210 - 22	NCOJANE	BAKGALAGADI	SEKGALAGADI	Marginalised	41	INFORMAL/DROUGHT RELIEF	JCE	IN A RELATIONSHIP	NO	NO	NO	NONE	NONE	NEGATIVE	INJECTABLES	INJECTABLES	6	6	15	6	1	WARTY, SPOTTING	FEAR, LACK OF SERVICE	Personal, Health System	NILM	BACTERIAL VAGINOSIS
NCJ 185 - 22	NCOJANE	BANGOLOGA	SENGOLOGA	Marginalised	35	INFORMAL/DROUGHT RELIEF	JCE	IN A RELATIONSHIP	NO	STOPPED	NO	NONE	NONE	NEGATIVE	PILL	CONDOM, INJECTABLES	4	2	CANNOT RECALL	2	1	WARTY CERVIX, CAULIFLOWER LIKE GROWTH, BLEEDING ON CONTACT	FEAR, LACK OF KNOWLEDGE	Personal	NILM	NONE	DETECTED	68
NC J175 - 22	NCOJANE	BAKGALAGADI	SEKGALAGADI	Marginalised	30	INFORMAL/DROUGHT RELIEF	JCE	SINGLE	NO	NO	YES, NO LESIONS	NONE	NONE	POSITIVE	INJECTABLES	CONDOM	2	2	CANNOT RECALL	CANNOT RECALL	0	WARTS	NONE	None	ASC-H	NONE	NOT DETECTED	NEGATIVE
NCJ 206 - 22	NCOJANE	BAKGALAGADI	SEKGALAGADI	Marginalised	63	UNEMPLOYED	NO FORMAL EDUCATION	MARRIED MONOGAMOUS	NO	STOPPED	YES, NO RESULTS	YES	NOSE	NEGATIVE	CONDOM	PILL, INJECTABLES	7	7	CANNOT RECALL	1	1	WHITISH DISCHARGE	LONG TAT	Health system	NILM	NONE
BRE 142 - 22	BERE	BAKGALAGADI	SEKGALAGADI	Marginalised	39	FORMAL	BGCSE	MARRIED MONOGAMOUS	NO	NO	YES, NO LESIONS	YES	TYPE NOT KNOWN	NEGATIVE	NONE	INJECTABLES	5	3	18	CANNOT RECALL	1	WHITISH DISCHARGE	LONG TAT, LACK OF ACCESS	Personal, Health System	NILM	NONE	NOT DETECTED	NEGATIVE
DKC 172 - 22	DEKAR	BASARWA	NARO	Indigenous	23	FORMAL	TERTIARY EDUCATION	IN A RELATIONSHIP	NO	NO	NO	YES	CERVICAL	NEGATIVE	INJECTABLES	NONE	0	0	18	4	1	WHITISH DISCHARGE	FEAR	Personal	NILM	NONE
KC 127 - 22	KACGAE	BASARWA	!XOO	Indigenous	34	INFORMAL/DROUGHT RELIEF	NO FORMAL EDUCATION	IN A RELATIONSHIP	YES	NO	NO	NONE	NONE	NEGATIVE	CONDOM	INJECTABLES	5	5	CANNOT RECALL	2	1	VAGINAL DISCHARGE	LACK OF KNOWLEDGE	Personal	NILM	BACTERIAL VAGINOSIS	NOT DETECTED	NEGATIVE
BRE 154 - 22	BERE	BASARWA	!XOO	Indigenous	33	INFORMAL/DROUGHT RELIEF	PSLE	IN A RELATIONSHIP	YES	NO	NO	NONE	NONE	NEGATIVE	INJECTABLES	INJECTABLES	3	3	15	2	1	WHITISH DISCHARGE	LACK OF KNOWLEDGE	Personal	NILM	NONE	NOT DETECTED	NEGATIVE
NCJ 182 - 22	NCOJANE	BAKGALAGADI	SEKGALAGADI	Marginalised	31	FORMAL	BGCSE	IN A RELATIONSHIP	NO	YES	NO	NONE	NONE	NEGATIVE	NONE	INJECTABLES	3	3	CANNOT RECALL	4	1	WHITISH DISCHARGE	FEAR	Personal	NILM	BACTERIAL VAGINOSIS
NCJ 190 - 22	NCOJANE	BAKGALAGADI	SEKGALAGADI	Marginalised	37	INFORMAL/DROUGHT RELIEF	JCE	SINGLE	NO	YES	NO	NONE	NONE	NEGATIVE	CONDOM	PILL	2	1	19	4	0	WHITISH DISCHARGE	LACK OF SCREENING SERVICE	Health system	NILM	NONE	NOT DETECTED	NEGATIVE
BRE 171 - 22	BERE	BASARWA	!XOO	Indigenous	27	INFORMAL/DROUGHT RELIEF	JCE	IN A RELATIONSHIP	YES	YES	NO	NONE	NONE	NEGATIVE	INJECTABLES	NONE	2	2	17	3	4	WHITISH DISCHARGE	LACK OF KNOWLEDGE	Personal	NILM	NONE
KC 125 - 22	KACGAE	BASARWA	!XOO	Indigenous	31	UNEMPLOYED	JCE	IN A RELATIONSHIP	YES	YES	NO	NONE	NONE	NEGATIVE	CONDOM	CONDOM	5	5	17	CANNOT RECALL	1	WHITISH DISCHARGE	LACK OF INTEREST AND KNOWLEDGE	Personal	NILM	NONE	NOT DETECTED	NEGATIVE
BRE 170 - 22	BERE	BASARWA	NARO	Indigenous	22	INFORMAL/DROUGHT RELIEF	PSLE	IN A RELATIONSHIP	YES	YES	NO	NONE	NONE	NEGATIVE	NONE	CONDOM	2	2	15	3	1	WHITISH DISCHARGE WITH ODOR	LACK OF KNOWLEDGE	Personal	NILM	BACTERIAL VAGINOSIS	DETECTED	53
BRE 155 - 22	BERE	BASARWA	NARO	Indigenous	24	TEMPORARY EMPLOYMENT	BGCSE	IN A RELATIONSHIP	YES	NO	YES, NO RESULTS	NONE	NONE	NEGATIVE	INJECTABLES	PILL	1	1	20	3	1	WHITISH DISCHARGE	LONG TAT	Health system	NILM	BACTERIAL VAGINOSIS
KC 128 - 22	KACGAE	BASARWA	!XOO	Indigenous	46	INFORMAL/DROUGHT RELIEF	JCE	IN A RELATIONSHIP	YES	STOPPED	YES, NO RESULTS	NONE	NONE	POSITIVE	INJECTABLES	INJECTABLES	5	4	17	CANNOT RECALL	1	WHITISH DISCHARGE	LONG TAT	Health system	NILM	BACTERIAL VAGINOSIS
BRE 143 - 22	BERE	BAKGALAGADI	SEKGALAGADI	Marginalised	29	FORMAL	BGCSE	IN A RELATIONSHIP	STOPPED	YES	YES, NO RESULTS	NONE	NONE	NEGATIVE	CONDOM, INJECTABLES	CONDOM, INJECTABLES	1	1	18	CANNOT RECALL	0	WHITISH DISCHARGE	LONG TAT	Health system	NILM	NONE
KC 131 - 22	KACGAE	BASARWA	!XOO	Indigenous	52	INFORMAL/DROUGHT RELIEF	INCOMPLETE PRIMARY SCHOOL EDUCATION	WIDOWED	YES	YES	YES, NO RESULTS	NONE	NONE	NEGATIVE	NONE	PILL	8	6	16	CANNOT RECALL	0	WHITISH DISCHARGE	LONG TAT	Health system	NILM	CANDIDA	DETECTED	18
NCJ 193 - 22	NCOJANE	BAKGALAGADI	SENGOLOGA	Marginalised	39	INFORMAL/DROUGHT RELIEF	JCE	IN A RELATIONSHIP	NO	NO	YES, NO LESIONS	NONE	NONE	POSITIVE	PILL	INJECTABLES	3	3	18	3	1	WHITISH DISCHARGE	LACK OF SCREENING SERVICE	Health system	NILM	NONE	NOT DETECTED	NEGATIVE
BRE 165 - 22	BERE	BASARWA	!XOO	Indigenous	39	UNEMPLOYED	PSLE	IN A RELATIONSHIP	NO	NO	YES, NO LESIONS	NONE	NONE	NEGATIVE	INJECTABLES	CONDOM, PILL, INJECTABLES	5	4	CANNOT RECALL	1	1	THICK WHITISH DISCHARGE,BV	NONE	None	NILM	NONE	DETECTED	51
KC 121 - 22	KACGAE	BAKGALAGADI	SEKGALAGADI	Marginalised	42	UNEMPLOYED	PSLE	IN A RELATIONSHIP	NO	NO	YES, NO LESIONS	NONE	NONE	NEGATIVE	NONE	INJECTABLES	5	3	18	CANNOT RECALL	1	VAGINAL DISCHARGE AND PIMPLES NOTED	LACK OF INTEREST	Personal	NILM	TRICHOMONAS VAGINALIS	DETECTED	31
NCJ 192 - 22	NCOJANE	BAKGALAGADI	SEKGALAGADI	Marginalised	44	UNEMPLOYED	JCE	MARRIED MONOGAMOUS	NO	NO	YES, NO LESIONS	NONE	NONE	NEGATIVE	NONE	PILL	4	4	17	3	1	WHITISH DISCHARGE	HCW ATTITUDE, LACK OF TESTING SERVICES	Health system	NILM	BACTERIAL VAGINOSIS	NOT DETECTED	NEGATIVE
BRE 146 - 22	BERE	BASARWA	!XOO	Indigenous	40	UNEMPLOYED	JCE	IN A RELATIONSHIP	YES	YES	YES, NO LESIONS	NONE	NONE	POSITIVE	NONE	INJECTABLES	4	3	20	4	1	WHITISH DISCHARGE	NONE	None	NILM	NONE
KC 120 - 22	KACGAE	BASARWA	!XOO	Indigenous	37	UNEMPLOYED	PSLE	IN A RELATIONSHIP	STOPPED	STOPPED	YES, NO LESIONS	NONE	NONE	NEGATIVE	CONDOM	PILL, INJECTABLES	2	2	16	3	1	VAGINAL DISCHARGE	HCW ATTITUDE, LACK OF TESTING SERVICES	Health system	NILM	NONE	NOT DETECTED	NEGATIVE
BRE 167 - 22	BERE	BASARWA	!XOO	Indigenous	31	UNEMPLOYED	JCE	IN A RELATIONSHIP	NO	YES	YES, NO LESIONS	NONE	NONE	NEGATIVE	INJECTABLES	PILL	3	3	CANNOT RECALL	CANNOT RECALL	1	WHITISH DISCHARGE	NONE	None	NILM	NONE	NOT DETECTED	NEGATIVE
KC 133 - 22	KACGAE	BASARWA	!XOO	Indigenous	55	INFORMAL/DROUGHT RELIEF	NO FORMAL EDUCATION	IN A RELATIONSHIP	YES	YES	NO	YES	LUNG	NEGATIVE	NONE	PILL	4	3	CANNOT RECALL	CANNOT RECALL	1	WHITISH DISCHARGE	LACK OF KNOWLEDGE	Personal	NILM	BACTERIAL VAGINOSIS
BRE 166 - 22	BERE	BASARWA	!XOO	Indigenous	41	UNEMPLOYED	JCE	MARRIED MONOGAMOUS	NO	YES	YES, NO LESIONS	YES	THROAT	NEGATIVE	CONDOM	PILL	4	4	CANNOT RECALL	CANNOT RECALL	1	WHITISH DISCHARGE	NONE	None	NILM	BACTERIAL VAGINOSIS
BRE 148 - 22	BERE	BAROLONG	SEROLONG	Marginalised	65	UNEMPLOYED	NO FORMAL EDUCATION	IN A RELATIONSHIP	STOPPED	STOPPED	YES, NO LESIONS	YES	TYPE NOT KNOWN	NEGATIVE	NONE	PILL,INJECTABLES	6	4	21	CANNOT RECALL	1	YELLOWISH DISCHARGE	NONE	None	NILM	NONE	DETECTED	68
DKC 042 - 22	DEKAR	BAHERERO	SEHERERO	Marginalised	39	UNEMPLOYED	BGCSE	MARRIED, MONOGAMOUS	NO	YES	YES, NO RESULTS	YES	TYPE NOT KNOWN	NEGATIVE	PILL	PILL	3	2	19	3	1	cervix not clearly examinable,has blood	LONG TAT	Health system	NILM	NONE
LKG 071 - 22	LOKGWABE	BANGOLOGA	SENGOLOGA	Marginalised	62	UNEMPLOYED	NO FORMAL EDUCATION	SINGLE	YES	STOPPED	YES, NO RESULTS	YES	TYPE NOT KNOWN	NEGATIVE	NONE	INJECTABLES	6	5	CANNOT RECALL	CANNOT RECALL	CANNOT RECALL	pelvic tenderness,needs to see a gynaecologist for pelvic pain and discomfort	FEAR	Personal	NILM	NONE	NOT DETECTED	NEGATIVE
KC 122 - 22	KACGAE	BASARWA	!XOO	Indigenous	37	INFORMAL/DROUGHT RELIEF	INCOMPLETE PRIMARY SCHOOL EDUCATION	IN A RELATIONSHIP	YES	YES	YES, NO LESIONS	YES	LUNG	POSITIVE	CONDOM	INJECTABLES	3	2	23	5	1	ENCLOSED, NO ENDOCERVICAL(VACULTSMEAR)	NONE	None	NILM	BACTERIAL VAGINOSIS	DETECTED	52
BRE 168 - 22	BERE	BASARWA	!XOO	Indigenous	43	UNEMPLOYED	PSLE	IN A RELATIONSHIP	STOPPED	STOPPED	NO	NONE	NONE	NEGATIVE	NONE	INJECTABLES	3	3	20	1	1	MENSTRUATING	LACK OF KNOWLEDGE, LACK OF ACCESS	Personal, Health System	NILM	BACTERIAL VAGINOSIS	NOT DETECTED	NEGATIVE
DKC 046 - 22	DEKAR	BAHERERO	SEHERERO	Marginalised	42	INFORMAL/DROUGHT RELIEF	JCE	SINGLE	NO	YES	NO	NONE	NONE	NEGATIVE	PILL	PILL,INJECTABLES	4	4	22	4	0	Sample taken during menstruation period	LACK OF KNOWLEDGE	Personal	NILM	NONE	DETECTED	18
KC 139 - 22	KACGAE	BASARWA	!XOO	Indigenous	26	INFORMAL/DROUGHT RELIEF	NO FORMAL EDUCATION	IN A RELATIONSHIP	YES	YES	NO	NONE	NONE	NEGATIVE	INJECTABLES	INJECTABLES	3	3	CANNOT RECALL	1	1	MENSTRUATING,SAMPLES TAKEN	LACK OF INTEREST	Personal	NILM	NONE	DETECTED	31
NCJ 194 - 22	NCOJANE	BAKGALAGADI	SEKGALAGADI	Marginalised	48	INFORMAL/DROUGHT RELIEF	PSLE	MARRIED MONOGAMOUS	NO	NO	YES, NO RESULTS	NONE	NONE	POSITIVE	CONDOM	INJECTABLES	3	4	CANNOT RECALL	4	1	WARTYCERVIX, LESION @6o'clock	NONE	None	NILM	NONE	DETECTED	52, 53
NCJ 181 - 22	NCOJANE	BAKGALAGADI	SEKGALAGADI	Marginalised	42	TEMPORARY EMPLOYMENT	JCE	IN A RELATIONSHIP	NO	NO	YES, NO LESIONS	NONE	NONE	NEGATIVE	NONE	NONE	1	0	20	3	1	DIFFICULT TO LOCATE THE CERVIX, WHITISH DISCHARGE	LACK OF SCREENING SERVICE	Health system	NILM	NONE	DETECTED	68
NCJ 099 - 22	NCOJANE	BAKGALAGADI	SEKGALAGADI	Marginalised	44	INFORMAL/DROUGHT RELIEF	PSLE	SINGLE	NO	NO	YES, NO LESIONS	NONE	NONE	POSITIVE	INJECTABLES	NO	3	3	19	4	0	Hyperemic cervix	LACK OF KNOWLEDGE	Personal	NILM	NONE
NCJ 173 - 22	NCOJANE	BAKGALAGADI	SEKGALAGADI	Marginalised	67	UNEMPLOYED	PSLE	SINGLE	STOPPED	STOPPED	YES, NO LESIONS	NONE	NONE	POSITIVE	NONE	NONE	3	3	LATE TWENTIES	2	0	YELLOWISH DISCHARGE	LACK OF ACCESS	Health system	NILM	NONE
NCJ 100 - 22	NCOJANE	BANGOLOGA	SEKGALAGADI	Marginalised	56	UNEMPLOYED	JCE	SINGLE	NO	NO	YES, NO LESIONS	NONE	NONE	POSITIVE	NONE	CONDOM, PILL	2	1	15	1	0	Sampling difficult as Cx is obstructed.	LACK OF ACCESS	Health system	NILM	NONE
